# Supplementary material for: Multispacer Sequence Typing for Mycobacterium bovis Genotyping
Source: Front Vet Sci. 2021 Apr 26;8:666283. doi: 10.3389/fvets.2021.666283 (PMC8107269; doi:10.3389/fvets.2021.666283)
Supplement: Supplementary file 1 [file Table_1.XLSX]

## Sheet: Table S1_PCR conditions only
*Spacer	Initial denaturation	Denaturation	Annealing	Extension	Final extension
MST 1	94°C	95°C	56°C	72°C	72°C
Cycle numbers	1	35			1
MST 2	94°C	95°C	67°C	72°C	72°C
Cycle numbers	1	25			1
MST 3	94°C	95°C	56°C	72°C	72°C
Cycle numbers	1	25			1
MST 4	94°C	95°C	58°C	72°C	72°C
Cycle numbers	1	35			1
MST 5	94°C	95°C	65°C	72°C	72°C
Cycle numbers	1	25			1
MST 6	94°C	95°C	56°C	72°C	72°C
Cycle numbers	1	35			1
MST 7	94°C	95°C	56°C	72°C	72°C
Cycle numbers	1	35			1
MST 8	94°C	95°C	56°C	72°C	72°C
Cycle numbers	1	35			1
MST 9	94°C	95°C	54°C	72°C	72°C
Cycle numbers	1	35			1
MST 11	94°C	95°C	55°C	72°C	72°C
Cycle numbers	1	35			1
MST 12	94°C	95°C	60°C	72°C	72°C
Cycle numbers	1	25			1
MST 13	94°C	95°C	56°C	72°C	72°C
Cycle numbers	1	35			1
MST 14	94°C	95°C	50°C	72°C	72°C
Cycle numbers	1	35			1
*with reference to doi: https://doi.org/10.1371/journal.pone.0002433.t001

## Sheet: Option 2_Full information
Spacer	ORF (Upstream and downstream spacer sequence)	Genome position*	Oligonucleotídeos	PCR product size (bp)	Initial Denaturation	Denaturation	Annealing	Extension	Final extension
MST1	Conserved hypothetical protein	71487	GCTGGCCGATCTGCGCGC	308	94°C	95°C	56°C	72°C	72°C
	Conserved hypothetical protein	71795	GATGGTCTCCCGGCTGAT		1	35			1
MST2	Mce family protein MCEF1	206690	GCCCGGCCAGCGGTGAACTGG	338	94°C	95°C	67°C	72°C	72°C
	Mce associated membrane protein	207028	GCGCCAAGGCCACCGGCCAA		1	25			1
MST3	Conserved hypothetical protein	1622918	TCGAGGATTCTGGGACTAT	275	94°C	95°C	56°C	72°C	72°C
	Conserved hypothetical protein	1623193	CTGTGGCAGGCTCCCGGTAG		1	25			1
MST4	Ubiquinol-cytochrome C reductase	2461301	ATGGGTTCGCCAGACGGCGAG	305	94°C	95°C	58°C	72°C	72°C
(ETR-B)	Conserved trans-membrane protein	2461606	GATCAGCTACGGGTTGGCCG		1	35			1
MST5	Transcriptional regulatory protein	3423121	CGGCCAGCCGCGGCGGACGA	291	94°C	95°C	65°C	72°C	72°C
	Acyl coA Deshydrogenase FADE22	3423412	GATTGCGTTGCTGGACGGCCC		1	25			1
MST6	Helicase hely ATP-dependant DNA	2351811	CTGTGAGATCGGTGTGCTTT	603	94°C	95°C	56°C	72°C	72°C
	Sec-independent protein translocase	2352414	CTGCTGATCGTGATGCTGAA		1	35			1
MST7	Conserved hypothetical protein	2401532	GCACCGGATTCAACGTATTC	507	94°C	95°C	56°C	72°C	72°C
	Conserved hypothetical protein	2402039	TAGTAGGGCACTAGCACCTC		1	35			1
MST8	PE-PGRS family protein	2424819	GCCGCAATCACAAACGACAT	455	94°C	95°C	56°C	72°C	72°C
(MT2221)	Penicillin-binding membrane protein	2425274	GCTACTTCGACGACGTGTAT		1	35			1
MST9	Conserved integral membrane protein	2990382	CTTCATGACGTTGGATCGCT	525	94°C	95°C	54°C	72°C	72°C
	Conserved hypothetical protein	2990907	CGCAATGCGACTCGAATTTC		1	35			1
MST10	RNA polymerase sigma factor	3023146	CTTTGGGCGATTTCATCGAG	481	N/A	N/A	N/A	N/A	N/A
	Iron-dependent repressor-activator	3023627	CTCTTCCTCGAGGTCGTAGAT		N/A	N/A			N/A
MST11	Conserved hypothetical protein	577151	AGGTGTTAGAGGTGGTGGAT	692	94°C	95°C	55°C	72°C	72°C
(ETR-C)	Conserved integral membrane protein	577843	AACCAAAGTCATATTGGGATGA		1	35			1
MST12	Putative histidine kinase Senx3	580482	GTTGATCGAGGCCTATCACG	637	94°C	95°C	60°C	72°C	72°C
(ETR-D)	Sensory transduction protein Regx3	581119	GAATAGGGCTTGGTCACGTA		1	25			1
MST13	Conserved hypothetical protein	1955383	CGAGTTCACCGTCCATCATC	554	94°C	95°C	56°C	72°C	72°C
(Mtub21)	Possible penicillin-binding protein	1955937	GAGACAACGGTCATCGACTT		1	35			1
MST14	Transcriptional regulatory protein	3595692	CATAGTGAGGAGTAACGACTA	648	94°C	95°C	50°C	72°C	72°C
	Component sensor kinase	3596340	CTGATCATGGTGATCACCGA		1	35			1
*with reference to M. tuberculosis H37Rv genome sequence (GenBank: AL123456).
